# Supplementary material for: SMYD2 promotes tumorigenesis and metastasis of lung adenocarcinoma through RPS7
Source: Cell Death Dis. 2021 May 2;12(5):439. doi: 10.1038/s41419-021-03720-w (PMC8089105; doi:10.1038/s41419-021-03720-w)
Supplement: Supplementary file 5 — Table S2 [file 41419_2021_3720_MOESM5_ESM.xlsx]

## Sheet: TCGA Nature n=230
Sample Id	SMYD2: Putative copy-number alterations from GISTIC	SMYD2: mRNA expression (RNA Seq V2 RSEM)	Mutations
TCGA-05-4398-01	Shallow Deletion	463.897
TCGA-05-4420-01	Shallow Deletion	393.111
TCGA-49-4507-01	Shallow Deletion	394.673
TCGA-49-6745-01	Shallow Deletion	644.226
TCGA-50-7109-01	Shallow Deletion	617.516
TCGA-55-6986-01	Shallow Deletion	534.884
TCGA-64-5778-01	Shallow Deletion	825.639
TCGA-78-7166-01	Shallow Deletion	530.539
TCGA-95-7043-01	Shallow Deletion	334.705
TCGA-95-7948-01	Shallow Deletion	407.895
TCGA-05-4403-01	Diploid	500.695
TCGA-05-4418-01	Diploid	732.53
TCGA-05-4422-01	Diploid	656.621
TCGA-05-4425-01	Diploid	899.273
TCGA-05-4426-01	Diploid	1086.92
TCGA-05-4433-01	Diploid	428.926
TCGA-38-4627-01	Diploid	844.582
TCGA-38-4631-01	Diploid	969.177
TCGA-44-2657-01	Diploid	607.383
TCGA-44-2661-01	Diploid	866.955
TCGA-44-2666-01	Diploid	698.989
TCGA-44-3396-01	Diploid	553.591
TCGA-44-3919-01	Diploid	760
TCGA-44-6145-01	Diploid	645.61
TCGA-44-6146-01	Diploid	406.137
TCGA-44-6774-01	Diploid	512.082
TCGA-49-4512-01	Diploid	334.358
TCGA-49-4514-01	Diploid	438.406
TCGA-50-5055-01	Diploid	629.568
TCGA-50-5936-01	Diploid	667.398
TCGA-50-5939-01	Diploid	911.921
TCGA-50-5942-01	Diploid	591.362
TCGA-50-6595-01	Diploid	1014.79
TCGA-50-6597-01	Diploid	743.638
TCGA-50-6673-01	Diploid	556.366
TCGA-55-1594-01	Diploid	582.154
TCGA-55-6543-01	Diploid	697.324
TCGA-55-6712-01	Diploid	522.519
TCGA-55-6978-01	Diploid	826.425
TCGA-55-6982-01	Diploid	618.576
TCGA-55-6985-01	Diploid	726.119
TCGA-55-7724-01	Diploid	702.405
TCGA-55-7726-01	Diploid	677.906
TCGA-55-7728-01	Diploid	441.563
TCGA-64-1677-01	Diploid	940.919
TCGA-64-1678-01	Diploid	2007.02
TCGA-64-5775-01	Diploid	728.652
TCGA-67-3773-01	Diploid	769.784
TCGA-67-6216-01	Diploid	668.926
TCGA-73-7499-01	Diploid	985.855
TCGA-75-5122-01	Diploid	481.489
TCGA-75-5126-01	Diploid	742.834
TCGA-75-5146-01	Diploid	1022.68
TCGA-75-6203-01	Diploid	529.574
TCGA-75-6205-01	Diploid	638.136
TCGA-75-6212-01	Diploid	679.678
TCGA-75-6214-01	Diploid	882.849
TCGA-75-7030-01	Diploid	598.958
TCGA-78-7152-01	Diploid	499.536
TCGA-78-7155-01	Diploid	925.926
TCGA-78-7161-01	Diploid	656.226
TCGA-78-7163-01	Diploid	513.909
TCGA-78-7540-01	Diploid	440.431
TCGA-78-7542-01	Diploid	1034.93
TCGA-80-5607-01	Diploid	658.259
TCGA-86-6851-01	Diploid	594.418
TCGA-86-7714-01	Diploid	707.707
TCGA-91-6840-01	Diploid	799.988
TCGA-93-7347-01	Diploid	531.857
TCGA-97-7552-01	Diploid	482.705
TCGA-97-7941-01	Diploid	647.57
TCGA-05-4382-01	Gain	817.224
TCGA-05-4384-01	Gain	573.61
TCGA-05-4389-01	Gain	1701.34
TCGA-05-4390-01	Gain	795.785
TCGA-05-4395-01	Gain	1619.23
TCGA-05-4402-01	Gain	729.115
TCGA-05-4405-01	Gain	762.026
TCGA-05-4410-01	Gain	961.774
TCGA-05-4415-01	Gain	1338.22
TCGA-05-4417-01	Gain	802.483
TCGA-05-4424-01	Gain	983.794
TCGA-05-4430-01	Gain	844.338
TCGA-05-4432-01	Gain	1000
TCGA-05-5420-01	Gain	1288.83
TCGA-05-5423-01	Gain	1183.15
TCGA-05-5428-01	Gain	1631.57
TCGA-05-5429-01	Gain	1185.61
TCGA-05-5715-01	Gain	433.34
TCGA-35-3615-01	Gain	1384.34
TCGA-38-4626-01	Gain	426.899
TCGA-38-4628-01	Gain	747.788
TCGA-38-4632-01	Gain	1287.71
TCGA-38-6178-01	Gain	581.123
TCGA-44-2656-01	Gain	508.062
TCGA-44-2659-01	Gain	654.789
TCGA-44-2662-01	Gain	833.109
TCGA-44-2665-01	Gain	1194.97
TCGA-44-4112-01	Gain	742.57
TCGA-44-5645-01	Gain	756.741
TCGA-44-6147-01	Gain	983.607
TCGA-44-6775-01	Gain	779.909
TCGA-44-6776-01	Gain	739.942
TCGA-44-6777-01	Gain	637.033
TCGA-44-6779-01	Gain	488.543
TCGA-44-7659-01	Gain	1023.92
TCGA-44-7662-01	Gain	675.99
TCGA-44-7670-01	Gain	484.736
TCGA-44-7671-01	Gain	877.826
TCGA-44-7672-01	Gain	438.891
TCGA-49-4486-01	Gain	909.028
TCGA-49-4487-01	Gain	818.871
TCGA-49-4488-01	Gain	837.278
TCGA-49-4490-01	Gain	503.604
TCGA-49-4494-01	Gain	1205.65
TCGA-49-4501-01	Gain	668.692
TCGA-49-4505-01	Gain	818.692
TCGA-49-4510-01	Gain	610.153
TCGA-49-6742-01	Gain	480.239
TCGA-49-6744-01	Gain	729.124
TCGA-49-6761-01	Gain	597.617
TCGA-49-6767-01	Gain	759.172
TCGA-50-5044-01	Gain	1629.48
TCGA-50-5049-01	Gain	1027.34
TCGA-50-5051-01	Gain	1137.1
TCGA-50-5068-01	Gain	2039.35
TCGA-50-5072-01	Gain	593.072
TCGA-50-5931-01	Gain	909.722
TCGA-50-5933-01	Gain	721.001
TCGA-50-5935-01	Gain	636.002	SMYD2: G417S
TCGA-50-5941-01	Gain	658.974
TCGA-50-5944-01	Gain	516.542
TCGA-50-6593-01	Gain	982.04
TCGA-53-7626-01	Gain	727.566
TCGA-53-7813-01	Gain	1415.21
TCGA-55-1592-01	Gain	1492.09
TCGA-55-1596-01	Gain	889.876
TCGA-55-6642-01	Gain	633.683
TCGA-55-6970-01	Gain	800.514
TCGA-55-6971-01	Gain	395.934
TCGA-55-6979-01	Gain	705.396
TCGA-55-6980-01	Gain	552.608
TCGA-55-6981-01	Gain	707.018
TCGA-55-6983-01	Gain	720.922
TCGA-55-7281-01	Gain	577.208
TCGA-55-7573-01	Gain	945.556
TCGA-55-7574-01	Gain	932.725
TCGA-55-7576-01	Gain	501.238
TCGA-55-7725-01	Gain	1002.1
TCGA-55-7727-01	Gain	812.844
TCGA-55-7815-01	Gain	1694.39
TCGA-55-7907-01	Gain	927.287
TCGA-55-7911-01	Gain	822.519
TCGA-55-7914-01	Gain	1027.49
TCGA-64-1676-01	Gain	1448.78
TCGA-64-1679-01	Gain	569.646
TCGA-64-1680-01	Gain	1125.56
TCGA-64-1681-01	Gain	938.285
TCGA-64-5774-01	Gain	1183.43
TCGA-64-5781-01	Gain	751.125
TCGA-67-3771-01	Gain	1506.84
TCGA-67-3772-01	Gain	915.73
TCGA-67-3774-01	Gain	835.382
TCGA-67-6217-01	Gain	698.201
TCGA-69-7760-01	Gain	756.402
TCGA-69-7761-01	Gain	480.302
TCGA-69-7763-01	Gain	890.794
TCGA-69-7764-01	Gain	1029.18
TCGA-69-7765-01	Gain	672.909
TCGA-69-7980-01	Gain	718.977
TCGA-71-6725-01	Gain	776.632
TCGA-73-4658-01	Gain	629.459
TCGA-73-4659-01	Gain	1129.11
TCGA-73-4662-01	Gain	394.069
TCGA-73-4675-01	Gain	1263.32
TCGA-73-4676-01	Gain	1244.85
TCGA-73-7498-01	Gain	884.71
TCGA-75-5147-01	Gain	1185.49
TCGA-75-6211-01	Gain	733.07
TCGA-75-7025-01	Gain	815.431
TCGA-75-7027-01	Gain	968.153
TCGA-75-7031-01	Gain	530.107
TCGA-78-7143-01	Gain	641.075
TCGA-78-7145-01	Gain	477.756
TCGA-78-7147-01	Gain	1149.1
TCGA-78-7148-01	Gain	558.894
TCGA-78-7150-01	Gain	726.334
TCGA-78-7153-01	Gain	1338.05
TCGA-78-7154-01	Gain	533.413
TCGA-78-7156-01	Gain	1175.99
TCGA-78-7158-01	Gain	1376.76
TCGA-78-7159-01	Gain	955.923
TCGA-78-7162-01	Gain	565.679
TCGA-78-7167-01	Gain	1401.49
TCGA-78-7535-01	Gain	626.897
TCGA-78-7536-01	Gain	1240.37
TCGA-78-7537-01	Gain	497.504
TCGA-78-7539-01	Gain	876.878
TCGA-78-7633-01	Gain	1314.3
TCGA-80-5608-01	Gain	624.526
TCGA-86-7713-01	Gain	1001.62
TCGA-91-6828-01	Gain	684.343
TCGA-91-6835-01	Gain	466.817
TCGA-91-6847-01	Gain	1137.08
TCGA-91-6849-01	Gain	1001.11
TCGA-91-7771-01	Gain	692.571
TCGA-93-7348-01	Gain	816.976
TCGA-95-7039-01	Gain	633.571
TCGA-95-7567-01	Gain	722.926
TCGA-95-7947-01	Gain	1112.97
TCGA-97-7546-01	Gain	534.447
TCGA-97-7553-01	Gain	598.711
TCGA-97-7554-01	Gain	797.399
TCGA-97-7937-01	Gain	450.382
TCGA-97-7938-01	Gain	865.257
TCGA-99-7458-01	Gain	909.377
TCGA-05-4249-01	Amplification	840.629
TCGA-05-4396-01	Amplification	507.961
TCGA-44-2655-01	Amplification	879.71
TCGA-49-4506-01	Amplification	2476.97
TCGA-50-5932-01	Amplification	1285.95
TCGA-55-6972-01	Amplification	1347.03
TCGA-55-7283-01	Amplification	753.885
TCGA-55-7903-01	Amplification	709.517
TCGA-67-6215-01	Amplification	994
TCGA-75-6207-01	Amplification	844.835
TCGA-78-7149-01	Amplification	953.956
TCGA-78-7160-01	Amplification	690.221
TCGA-86-6562-01	Amplification	686.587
TCGA-91-6829-01	Amplification	965.927

## Sheet: TCGA PanCancer Atlas n=503
Sample Id	SMYD2: Putative copy-number alterations from GISTIC	SMYD2: mRNA Expression, RSEM (Batch normalized from Illumina HiSeq_RNASeqV2)	Mutations
TCGA-55-7994-01	Deep Deletion	325.16
TCGA-05-4398-01	Shallow Deletion	463.897
TCGA-05-4420-01	Shallow Deletion	393.111
TCGA-05-4427-01	Shallow Deletion	328.961
TCGA-35-4123-01	Shallow Deletion	1449.06
TCGA-44-5643-01	Shallow Deletion	396.62
TCGA-44-5644-01	Shallow Deletion	523.358
TCGA-49-4507-01	Shallow Deletion	394.673
TCGA-49-6745-01	Shallow Deletion	644.226
TCGA-50-5930-01	Shallow Deletion	399.744
TCGA-50-7109-01	Shallow Deletion	617.516
TCGA-53-A4EZ-01	Shallow Deletion	1216.88
TCGA-55-6986-01	Shallow Deletion	534.884
TCGA-55-8090-01	Shallow Deletion	629.607
TCGA-55-8205-01	Shallow Deletion	746.851
TCGA-55-8620-01	Shallow Deletion	395.892
TCGA-62-8402-01	Shallow Deletion	723.735
TCGA-64-5778-01	Shallow Deletion	825.639
TCGA-78-7146-01	Shallow Deletion	490.05
TCGA-78-7166-01	Shallow Deletion	530.539
TCGA-78-7220-01	Shallow Deletion	282.074
TCGA-86-6851-01	Shallow Deletion	594.418
TCGA-86-7711-01	Shallow Deletion	359.035
TCGA-91-8499-01	Shallow Deletion	977.699
TCGA-95-7043-01	Shallow Deletion	334.705
TCGA-95-7948-01	Shallow Deletion	407.895
TCGA-MP-A4TF-01	Shallow Deletion	756.933
TCGA-05-4403-01	Diploid	500.695
TCGA-05-4418-01	Diploid	732.53
TCGA-05-4422-01	Diploid	656.621
TCGA-05-4425-01	Diploid	899.273
TCGA-05-4426-01	Diploid	1086.92
TCGA-05-4433-01	Diploid	428.926
TCGA-05-4434-01	Diploid	688.447
TCGA-35-4122-01	Diploid	878.894
TCGA-35-5375-01	Diploid	2744.73
TCGA-38-4627-01	Diploid	844.582
TCGA-38-4631-01	Diploid	969.177
TCGA-38-A44F-01	Diploid	845.32
TCGA-44-2657-01	Diploid	607.383
TCGA-44-2666-01	Diploid	698.989
TCGA-44-3396-01	Diploid	553.591
TCGA-44-3398-01	Diploid	1140.47
TCGA-44-3919-01	Diploid	760
TCGA-44-6145-01	Diploid	645.61
TCGA-44-6146-01	Diploid	406.137
TCGA-44-6148-01	Diploid	801.393
TCGA-44-6774-01	Diploid	512.082
TCGA-44-7661-01	Diploid	1067.77
TCGA-44-8120-01	Diploid	708.427
TCGA-44-A479-01	Diploid	703.178
TCGA-44-A47G-01	Diploid	813.579
TCGA-49-4512-01	Diploid	334.358
TCGA-49-4514-01	Diploid	438.406
TCGA-49-AAR2-01	Diploid	432.469
TCGA-49-AARR-01	Diploid	1317
TCGA-50-5055-01	Diploid	629.568
TCGA-50-5066-01	Diploid	1574.91
TCGA-50-5936-01	Diploid	667.398
TCGA-50-5939-01	Diploid	911.921
TCGA-50-5942-01	Diploid	591.362
TCGA-50-6592-01	Diploid	453.404
TCGA-50-6594-01	Diploid	762.676
TCGA-50-6595-01	Diploid	1014.79
TCGA-50-6673-01	Diploid	556.366
TCGA-50-8459-01	Diploid	650.697
TCGA-55-1594-01	Diploid	582.154
TCGA-55-5899-01	Diploid	1038.43
TCGA-55-6543-01	Diploid	697.324
TCGA-55-6712-01	Diploid	522.519
TCGA-55-6975-01	Diploid	1095.56
TCGA-55-6978-01	Diploid	826.425
TCGA-55-6985-01	Diploid	726.119
TCGA-55-7570-01	Diploid	948.584
TCGA-55-7724-01	Diploid	702.405
TCGA-55-7726-01	Diploid	677.906
TCGA-55-7728-01	Diploid	441.563
TCGA-55-8091-01	Diploid	738.254
TCGA-55-8097-01	Diploid	488.797
TCGA-55-8204-01	Diploid	988.734
TCGA-55-8208-01	Diploid	555.957
TCGA-55-8299-01	Diploid	900.059
TCGA-55-8302-01	Diploid	464.073
TCGA-55-8505-01	Diploid	579.258
TCGA-55-8512-01	Diploid	1243.72
TCGA-55-8513-01	Diploid	844.214
TCGA-55-8614-01	Diploid	958.039
TCGA-55-8621-01	Diploid	760.68
TCGA-55-A490-01	Diploid	252.403
TCGA-55-A493-01	Diploid	499.792
TCGA-62-8394-01	Diploid	592.577
TCGA-62-8395-01	Diploid	1115.4
TCGA-62-8397-01	Diploid	579.562
TCGA-62-A46U-01	Diploid	613.646
TCGA-62-A46Y-01	Diploid	952.882
TCGA-62-A471-01	Diploid	545.78
TCGA-62-A472-01	Diploid	555.985
TCGA-64-1677-01	Diploid	940.919
TCGA-64-5775-01	Diploid	728.652
TCGA-64-5815-01	Diploid	953.653
TCGA-67-3770-01	Diploid	996.241
TCGA-67-3773-01	Diploid	769.784
TCGA-67-6216-01	Diploid	668.926
TCGA-69-7974-01	Diploid	894.085
TCGA-69-7978-01	Diploid	829.186
TCGA-73-7499-01	Diploid	985.855
TCGA-75-5122-01	Diploid	481.489
TCGA-75-5125-01	Diploid	533.505
TCGA-75-5126-01	Diploid	742.834
TCGA-75-5146-01	Diploid	1022.68
TCGA-75-6203-01	Diploid	529.574
TCGA-75-6205-01	Diploid	638.136
TCGA-75-6212-01	Diploid	679.678
TCGA-75-6214-01	Diploid	882.849
TCGA-75-7030-01	Diploid	598.958
TCGA-78-7152-01	Diploid	499.536
TCGA-78-7155-01	Diploid	925.926
TCGA-78-7161-01	Diploid	656.226
TCGA-78-7163-01	Diploid	513.909
TCGA-78-7540-01	Diploid	440.431
TCGA-78-7542-01	Diploid	1034.93
TCGA-78-8648-01	Diploid	527.12
TCGA-78-8660-01	Diploid	634.647
TCGA-80-5607-01	Diploid	658.259
TCGA-83-5908-01	Diploid	671.799
TCGA-86-7714-01	Diploid	707.707
TCGA-86-7955-01	Diploid	825.363
TCGA-86-8056-01	Diploid	679.37
TCGA-86-8073-01	Diploid	561.952
TCGA-86-8358-01	Diploid	1209.52
TCGA-86-8668-01	Diploid	492.56
TCGA-86-8671-01	Diploid	573.082
TCGA-86-8672-01	Diploid	882.883
TCGA-86-A4P8-01	Diploid	638.56
TCGA-91-6830-01	Diploid	727.203
TCGA-91-6836-01	Diploid	517.424
TCGA-91-6848-01	Diploid	592.931
TCGA-91-8497-01	Diploid	501.076
TCGA-91-A4BC-01	Diploid	706.919
TCGA-91-A4BD-01	Diploid	799.53
TCGA-93-7347-01	Diploid	531.857
TCGA-93-A4JQ-01	Diploid	724.499
TCGA-97-7552-01	Diploid	482.705
TCGA-97-7941-01	Diploid	647.57
TCGA-97-8175-01	Diploid	911.304
TCGA-97-8547-01	Diploid	660.316
TCGA-97-A4M2-01	Diploid	769.653
TCGA-99-8028-01	Diploid	735.139
TCGA-99-AA5R-01	Diploid	732.356
TCGA-J2-8192-01	Diploid	644.955
TCGA-J2-A4AE-01	Diploid	745.272
TCGA-L4-A4E5-01	Diploid	187.941	SMYD2: S136*
TCGA-L4-A4E6-01	Diploid	630.722
TCGA-L9-A50W-01	Diploid	551.462
TCGA-L9-A8F4-01	Diploid	674.237
TCGA-MP-A4T4-01	Diploid	804.253
TCGA-MP-A4T9-01	Diploid	493.031
TCGA-MP-A4TA-01	Diploid	965.03
TCGA-MP-A4TJ-01	Diploid	961.572
TCGA-NJ-A4YF-01	Diploid	507.898
TCGA-NJ-A55A-01	Diploid	1291.2
TCGA-05-4244-01	Gain	1163.8
TCGA-05-4250-01	Gain	1069.39
TCGA-05-4382-01	Gain	817.224
TCGA-05-4384-01	Gain	573.61
TCGA-05-4389-01	Gain	1701.34
TCGA-05-4390-01	Gain	795.785
TCGA-05-4395-01	Gain	1619.23
TCGA-05-4396-01	Gain	507.961	SMYD2: K272N
TCGA-05-4397-01	Gain	1416.01
TCGA-05-4402-01	Gain	729.115
TCGA-05-4405-01	Gain	762.026
TCGA-05-4410-01	Gain	961.774
TCGA-05-4415-01	Gain	1338.22
TCGA-05-4417-01	Gain	802.483
TCGA-05-4424-01	Gain	983.794
TCGA-05-4430-01	Gain	844.338
TCGA-05-4432-01	Gain	1000
TCGA-05-5423-01	Gain	1183.15
TCGA-05-5425-01	Gain	521.493
TCGA-05-5428-01	Gain	1631.57
TCGA-05-5429-01	Gain	1185.61
TCGA-05-5715-01	Gain	433.34
TCGA-35-3615-01	Gain	1384.34
TCGA-38-4625-01	Gain	827.091
TCGA-38-4626-01	Gain	426.899
TCGA-38-4628-01	Gain	747.788
TCGA-38-4632-01	Gain	1287.71
TCGA-38-6178-01	Gain	581.123
TCGA-38-7271-01	Gain	485.953
TCGA-44-2655-01	Gain	879.71
TCGA-44-2656-01	Gain	508.062
TCGA-44-2659-01	Gain	654.789
TCGA-44-2662-01	Gain	833.109
TCGA-44-2665-01	Gain	1194.97
TCGA-44-2668-01	Gain	1405.66
TCGA-44-3918-01	Gain	575.896
TCGA-44-4112-01	Gain	742.57
TCGA-44-5645-01	Gain	756.741
TCGA-44-6775-01	Gain	779.909
TCGA-44-6776-01	Gain	739.942
TCGA-44-6777-01	Gain	637.033
TCGA-44-6778-01	Gain	707.487	SMYD2: E60G
TCGA-44-6779-01	Gain	488.543
TCGA-44-7659-01	Gain	1023.92
TCGA-44-7660-01	Gain	853.328
TCGA-44-7662-01	Gain	675.99
TCGA-44-7667-01	Gain	1291.13
TCGA-44-7669-01	Gain	601.409
TCGA-44-7670-01	Gain	484.736
TCGA-44-7671-01	Gain	877.826
TCGA-44-7672-01	Gain	438.891
TCGA-44-8117-01	Gain	611.36
TCGA-44-8119-01	Gain	806.471
TCGA-44-A47A-01	Gain	1197.54
TCGA-44-A47B-01	Gain	507.389
TCGA-44-A4SS-01	Gain	1039.01
TCGA-44-A4SU-01	Gain	636.225
TCGA-49-4486-01	Gain	909.028
TCGA-49-4487-01	Gain	818.871
TCGA-49-4488-01	Gain	837.278
TCGA-49-4490-01	Gain	503.604
TCGA-49-4494-01	Gain	1205.65
TCGA-49-4501-01	Gain	668.692
TCGA-49-4505-01	Gain	818.692
TCGA-49-4510-01	Gain	610.153
TCGA-49-6742-01	Gain	480.239
TCGA-49-6743-01	Gain	542.051
TCGA-49-6744-01	Gain	729.124
TCGA-49-6761-01	Gain	597.617
TCGA-49-6767-01	Gain	759.172
TCGA-49-AAQV-01	Gain	593.731
TCGA-49-AAR0-01	Gain	715.915
TCGA-49-AAR3-01	Gain	929.442
TCGA-49-AAR4-01	Gain	673.392
TCGA-49-AAR9-01	Gain	849.013
TCGA-49-AARE-01	Gain	882.112
TCGA-49-AARN-01	Gain	741.791
TCGA-49-AARO-01	Gain	820.986
TCGA-49-AARQ-01	Gain	869.101
TCGA-4B-A93V-01	Gain	991.067
TCGA-50-5044-01	Gain	1629.48
TCGA-50-5045-01	Gain	1051.18
TCGA-50-5049-01	Gain	1027.34
TCGA-50-5051-01	Gain	1137.1
TCGA-50-5068-01	Gain	2039.35
TCGA-50-5072-01	Gain	593.072
TCGA-50-5931-01	Gain	909.722
TCGA-50-5932-01	Gain	1285.95
TCGA-50-5933-01	Gain	721.001
TCGA-50-5941-01	Gain	658.974
TCGA-50-5944-01	Gain	516.542
TCGA-50-5946-01	Gain	982.309
TCGA-50-6590-01	Gain	930.435
TCGA-50-6591-01	Gain	1169.65
TCGA-50-6593-01	Gain	982.04
TCGA-50-6597-01	Gain	743.638
TCGA-50-8457-01	Gain	697.293
TCGA-50-8460-01	Gain	635.068
TCGA-53-7624-01	Gain	1208.17
TCGA-53-7626-01	Gain	727.566
TCGA-53-7813-01	Gain	1415.21
TCGA-55-1592-01	Gain	1492.09
TCGA-55-1595-01	Gain	664.42
TCGA-55-1596-01	Gain	889.876
TCGA-55-6642-01	Gain	633.683
TCGA-55-6969-01	Gain	791.313
TCGA-55-6970-01	Gain	800.514
TCGA-55-6971-01	Gain	395.934
TCGA-55-6979-01	Gain	705.396
TCGA-55-6980-01	Gain	552.608
TCGA-55-6981-01	Gain	707.018
TCGA-55-6982-01	Gain	618.576
TCGA-55-6983-01	Gain	720.922
TCGA-55-6984-01	Gain	840.037
TCGA-55-6987-01	Gain	921.963
TCGA-55-7281-01	Gain	577.208
TCGA-55-7284-01	Gain	532.634
TCGA-55-7573-01	Gain	945.556
TCGA-55-7574-01	Gain	932.725
TCGA-55-7576-01	Gain	501.238
TCGA-55-7725-01	Gain	1002.1
TCGA-55-7727-01	Gain	812.844
TCGA-55-7815-01	Gain	1694.39
TCGA-55-7907-01	Gain	927.287
TCGA-55-7910-01	Gain	850.926
TCGA-55-7911-01	Gain	822.519
TCGA-55-7913-01	Gain	750.699
TCGA-55-7914-01	Gain	1027.49
TCGA-55-7995-01	Gain	651.814
TCGA-55-8085-01	Gain	1428.32
TCGA-55-8087-01	Gain	517.976
TCGA-55-8089-01	Gain	882.384
TCGA-55-8092-01	Gain	876.378
TCGA-55-8094-01	Gain	503.651
TCGA-55-8096-01	Gain	475.259
TCGA-55-8206-01	Gain	579.445
TCGA-55-8207-01	Gain	897.929
TCGA-55-8301-01	Gain	880.43
TCGA-55-8506-01	Gain	654.842
TCGA-55-8507-01	Gain	725.649
TCGA-55-8508-01	Gain	999.116
TCGA-55-8510-01	Gain	882.497
TCGA-55-8511-01	Gain	639.066
TCGA-55-8514-01	Gain	581.29
TCGA-55-8615-01	Gain	1102.14
TCGA-55-8616-01	Gain	736.87
TCGA-55-8619-01	Gain	618.521
TCGA-55-A48X-01	Gain	908.602
TCGA-55-A48Y-01	Gain	780.987
TCGA-55-A48Z-01	Gain	692.456
TCGA-55-A491-01	Gain	517.734
TCGA-55-A492-01	Gain	1036.42
TCGA-55-A494-01	Gain	674.939
TCGA-55-A4DF-01	Gain	1465.09
TCGA-55-A4DG-01	Gain	794.304
TCGA-55-A57B-01	Gain	761.284
TCGA-62-8399-01	Gain	561.271
TCGA-62-A46O-01	Gain	1401.34
TCGA-62-A46P-01	Gain	1278.2
TCGA-62-A46R-01	Gain	800.847
TCGA-62-A46S-01	Gain	847.241
TCGA-62-A46V-01	Gain	1173.7
TCGA-62-A470-01	Gain	1126.85
TCGA-64-1676-01	Gain	1448.78
TCGA-64-1679-01	Gain	569.646
TCGA-64-1680-01	Gain	1125.56
TCGA-64-1681-01	Gain	938.285
TCGA-64-5774-01	Gain	1183.43
TCGA-64-5779-01	Gain	891.98
TCGA-64-5781-01	Gain	751.125
TCGA-67-3771-01	Gain	1506.84
TCGA-67-3772-01	Gain	915.73
TCGA-67-3774-01	Gain	835.382
TCGA-67-4679-01	Gain	756.85
TCGA-67-6215-01	Gain	994
TCGA-67-6217-01	Gain	698.201
TCGA-69-7760-01	Gain	756.402
TCGA-69-7761-01	Gain	480.302
TCGA-69-7763-01	Gain	890.794
TCGA-69-7764-01	Gain	1029.18
TCGA-69-7765-01	Gain	672.909
TCGA-69-7973-01	Gain	1201.05
TCGA-69-7979-01	Gain	831.255
TCGA-69-7980-01	Gain	718.977
TCGA-69-8253-01	Gain	1568.84
TCGA-69-8254-01	Gain	864.965
TCGA-69-8255-01	Gain	750.069
TCGA-69-A59K-01	Gain	667.282
TCGA-71-6725-01	Gain	776.632
TCGA-73-4658-01	Gain	629.459
TCGA-73-4659-01	Gain	1129.11
TCGA-73-4662-01	Gain	394.069
TCGA-73-4666-01	Gain	956.801
TCGA-73-4668-01	Gain	738.991
TCGA-73-4670-01	Gain	772.174
TCGA-73-4675-01	Gain	1263.32
TCGA-73-4676-01	Gain	1244.85
TCGA-73-7498-01	Gain	884.71
TCGA-73-A9RS-01	Gain	512.324
TCGA-75-5147-01	Gain	1185.49
TCGA-75-6206-01	Gain	1150.41
TCGA-75-6211-01	Gain	733.07
TCGA-75-7025-01	Gain	815.431
TCGA-75-7027-01	Gain	968.153
TCGA-75-7031-01	Gain	530.107
TCGA-78-7145-01	Gain	477.756
TCGA-78-7147-01	Gain	1149.1
TCGA-78-7148-01	Gain	558.894
TCGA-78-7150-01	Gain	726.334
TCGA-78-7153-01	Gain	1338.05
TCGA-78-7154-01	Gain	533.413
TCGA-78-7156-01	Gain	1175.99
TCGA-78-7158-01	Gain	1376.76
TCGA-78-7159-01	Gain	955.923
TCGA-78-7162-01	Gain	565.679
TCGA-78-7167-01	Gain	1401.49
TCGA-78-7535-01	Gain	626.897
TCGA-78-7536-01	Gain	1240.37
TCGA-78-7537-01	Gain	497.504
TCGA-78-7539-01	Gain	876.878
TCGA-78-7633-01	Gain	1314.3
TCGA-78-8640-01	Gain	771.408
TCGA-78-8655-01	Gain	620.013
TCGA-78-8662-01	Gain	1080.08
TCGA-80-5608-01	Gain	624.526
TCGA-80-5611-01	Gain	1973.8
TCGA-86-7701-01	Gain	785.037
TCGA-86-7713-01	Gain	1001.62
TCGA-86-7953-01	Gain	573.455
TCGA-86-7954-01	Gain	632.6
TCGA-86-8054-01	Gain	1463.99
TCGA-86-8055-01	Gain	759.966
TCGA-86-8074-01	Gain	638.67
TCGA-86-8075-01	Gain	740.751
TCGA-86-8076-01	Gain	999.415
TCGA-86-8278-01	Gain	630.842
TCGA-86-8279-01	Gain	730.963
TCGA-86-8280-01	Gain	826.609
TCGA-86-8281-01	Gain	1438.72
TCGA-86-8359-01	Gain	673.147
TCGA-86-8585-01	Gain	891.075
TCGA-86-8669-01	Gain	1252.68
TCGA-86-8673-01	Gain	689.737
TCGA-86-8674-01	Gain	1294.55	SMYD2: W100C
TCGA-86-A456-01	Gain	594.411
TCGA-86-A4JF-01	Gain	815.889
TCGA-86-A4P7-01	Gain	591.082
TCGA-91-6828-01	Gain	684.343
TCGA-91-6829-01	Gain	965.927
TCGA-91-6831-01	Gain	730.851
TCGA-91-6835-01	Gain	466.817
TCGA-91-6840-01	Gain	799.988
TCGA-91-6847-01	Gain	1137.08
TCGA-91-6849-01	Gain	1001.11
TCGA-91-7771-01	Gain	692.571
TCGA-91-8496-01	Gain	1050.1
TCGA-93-7348-01	Gain	816.976
TCGA-93-8067-01	Gain	709.25
TCGA-93-A4JN-01	Gain	1072.73
TCGA-93-A4JO-01	Gain	1104.08
TCGA-93-A4JP-01	Gain	879.587
TCGA-95-7039-01	Gain	633.571
TCGA-95-7562-01	Gain	880.61
TCGA-95-7567-01	Gain	722.926
TCGA-95-7944-01	Gain	806.003
TCGA-95-7947-01	Gain	1112.97
TCGA-95-8039-01	Gain	890.559
TCGA-95-8494-01	Gain	945.188
TCGA-95-A4VK-01	Gain	668.619
TCGA-95-A4VN-01	Gain	1041.22
TCGA-95-A4VP-01	Gain	1219.24
TCGA-97-7546-01	Gain	534.447
TCGA-97-7547-01	Gain	623.263
TCGA-97-7553-01	Gain	598.711
TCGA-97-7554-01	Gain	797.399
TCGA-97-7937-01	Gain	450.382
TCGA-97-7938-01	Gain	865.257
TCGA-97-8171-01	Gain	1157.7
TCGA-97-8172-01	Gain	451.707
TCGA-97-8174-01	Gain	700.294
TCGA-97-8176-01	Gain	822.952
TCGA-97-8177-01	Gain	575.549
TCGA-97-8179-01	Gain	1460.61
TCGA-97-8552-01	Gain	948.171
TCGA-97-A4LX-01	Gain	764.124
TCGA-97-A4M0-01	Gain	966.241
TCGA-97-A4M1-01	Gain	671.072
TCGA-97-A4M3-01	Gain	948.407
TCGA-97-A4M5-01	Gain	916.667
TCGA-97-A4M6-01	Gain	711.822
TCGA-97-A4M7-01	Gain	844.865
TCGA-99-7458-01	Gain	909.377
TCGA-99-8025-01	Gain	807.398
TCGA-99-8032-01	Gain	1078.71
TCGA-99-8033-01	Gain	1040.62
TCGA-J2-8194-01	Gain	918.447
TCGA-J2-A4AD-01	Gain	1666.67
TCGA-J2-A4AG-01	Gain	373.153
TCGA-L9-A443-01	Gain	1140.53
TCGA-L9-A444-01	Gain	381.929
TCGA-L9-A5IP-01	Gain	1026.73
TCGA-L9-A743-01	Gain	610.482
TCGA-L9-A7SV-01	Gain	298.755
TCGA-MN-A4N1-01	Gain	855.51
TCGA-MN-A4N4-01	Gain	644.785
TCGA-MN-A4N5-01	Gain	624.803
TCGA-MP-A4SV-01	Gain	800.77
TCGA-MP-A4SW-01	Gain	400.273
TCGA-MP-A4SY-01	Gain	790.527
TCGA-MP-A4T6-01	Gain	553.705
TCGA-MP-A4T8-01	Gain	823.937
TCGA-MP-A4TC-01	Gain	904.004
TCGA-MP-A4TD-01	Gain	962.05
TCGA-MP-A4TE-01	Gain	942.731
TCGA-MP-A4TH-01	Gain	777.214
TCGA-MP-A4TI-01	Gain	994.863
TCGA-MP-A4TK-01	Gain	574.047
TCGA-MP-A5C7-01	Gain	833.282
TCGA-NJ-A4YG-01	Gain	1074.48
TCGA-NJ-A4YI-01	Gain	692.85
TCGA-NJ-A4YP-01	Gain	1126.52
TCGA-NJ-A4YQ-01	Gain	1595.1
TCGA-NJ-A55O-01	Gain	679.113
TCGA-NJ-A55R-01	Gain	1157.69
TCGA-NJ-A7XG-01	Gain	982.255
TCGA-O1-A52J-01	Gain	511.483
TCGA-S2-AA1A-01	Gain	971.655
TCGA-05-4249-01	Amplification	840.629
TCGA-49-4506-01	Amplification	2476.97
TCGA-50-5935-01	Amplification	636.002	SMYD2: G417S
TCGA-55-6968-01	Amplification	1061.82
TCGA-55-6972-01	Amplification	1347.03
TCGA-55-7283-01	Amplification	753.885
TCGA-55-7903-01	Amplification	709.517
TCGA-55-8203-01	Amplification	942.271
TCGA-62-8398-01	Amplification	891.401
TCGA-73-4677-01	Amplification	1212.87
TCGA-75-6207-01	Amplification	844.835
TCGA-78-7149-01	Amplification	953.956
TCGA-78-7160-01	Amplification	690.221
TCGA-86-6562-01	Amplification	686.587
TCGA-MP-A4T7-01	Amplification	903.843

## Sheet: TCGA Peovisional n=512
Sample Id	SMYD2: Putative copy-number alterations from GISTIC	SMYD2: mRNA expression (RNA Seq V2 RSEM)	Mutations
TCGA-55-7994-01	Deep Deletion	325.16	Not Profiled
TCGA-05-4398-01	Shallow Deletion	463.897
TCGA-05-4420-01	Shallow Deletion	393.111
TCGA-05-4427-01	Shallow Deletion	328.961	Not Profiled
TCGA-35-4123-01	Shallow Deletion	1449.06	Not Profiled
TCGA-44-5643-01	Shallow Deletion	396.62	Not Profiled
TCGA-44-5644-01	Shallow Deletion	523.358	Not Profiled
TCGA-49-4507-01	Shallow Deletion	394.673
TCGA-49-6745-01	Shallow Deletion	644.226
TCGA-50-5930-01	Shallow Deletion	399.744	Not Profiled
TCGA-50-7109-01	Shallow Deletion	617.516
TCGA-53-A4EZ-01	Shallow Deletion	1216.88	Not Profiled
TCGA-55-6986-01	Shallow Deletion	534.884
TCGA-55-8090-01	Shallow Deletion	629.607	Not Profiled
TCGA-55-8205-01	Shallow Deletion	746.851	Not Profiled
TCGA-55-8620-01	Shallow Deletion	395.892	Not Profiled
TCGA-62-8402-01	Shallow Deletion	723.735	Not Profiled
TCGA-64-5778-01	Shallow Deletion	825.639
TCGA-78-7146-01	Shallow Deletion	490.05	Not Profiled
TCGA-78-7166-01	Shallow Deletion	530.539
TCGA-78-7220-01	Shallow Deletion	282.074	Not Profiled
TCGA-86-6851-01	Shallow Deletion	594.418
TCGA-86-7711-01	Shallow Deletion	359.035	Not Profiled
TCGA-91-8499-01	Shallow Deletion	977.699	Not Profiled
TCGA-95-7043-01	Shallow Deletion	334.705
TCGA-95-7948-01	Shallow Deletion	407.895
TCGA-MP-A4TF-01	Shallow Deletion	756.933	Not Profiled
TCGA-05-4403-01	Diploid	500.695
TCGA-05-4418-01	Diploid	732.53
TCGA-05-4422-01	Diploid	656.621
TCGA-05-4425-01	Diploid	899.273
TCGA-05-4426-01	Diploid	1086.92
TCGA-05-4433-01	Diploid	428.926
TCGA-05-4434-01	Diploid	688.447	Not Profiled
TCGA-35-4122-01	Diploid	878.894	Not Profiled
TCGA-35-5375-01	Diploid	2744.73	Not Profiled
TCGA-38-4627-01	Diploid	844.582
TCGA-38-4630-01	Diploid	449.59	Not Profiled
TCGA-38-4631-01	Diploid	969.177
TCGA-38-A44F-01	Diploid	845.32	Not Profiled
TCGA-44-2657-01	Diploid	607.383
TCGA-44-2661-01	Diploid	866.955
TCGA-44-2666-01	Diploid	698.989
TCGA-44-3396-01	Diploid	553.591
TCGA-44-3398-01	Diploid	1140.47	Not Profiled
TCGA-44-3919-01	Diploid	760
TCGA-44-6145-01	Diploid	645.61
TCGA-44-6146-01	Diploid	406.137
TCGA-44-6148-01	Diploid	801.393	Not Profiled
TCGA-44-6774-01	Diploid	512.082
TCGA-44-7661-01	Diploid	1067.77	Not Profiled
TCGA-44-8120-01	Diploid	708.427	Not Profiled
TCGA-44-A479-01	Diploid	703.178	Not Profiled
TCGA-44-A47G-01	Diploid	813.579	Not Profiled
TCGA-49-4512-01	Diploid	334.358
TCGA-49-4514-01	Diploid	438.406
TCGA-49-AAR2-01	Diploid	432.469	Not Profiled
TCGA-49-AARR-01	Diploid	1317	Not Profiled
TCGA-50-5055-01	Diploid	629.568
TCGA-50-5066-01	Diploid	1574.91	Not Profiled
TCGA-50-5936-01	Diploid	667.398
TCGA-50-5939-01	Diploid	911.921
TCGA-50-5942-01	Diploid	591.362
TCGA-50-6592-01	Diploid	453.404	Not Profiled
TCGA-50-6594-01	Diploid	762.676	Not Profiled
TCGA-50-6595-01	Diploid	1014.79
TCGA-50-6673-01	Diploid	556.366
TCGA-50-8459-01	Diploid	650.697	Not Profiled
TCGA-55-1594-01	Diploid	582.154
TCGA-55-5899-01	Diploid	1038.43	Not Profiled
TCGA-55-6543-01	Diploid	697.324
TCGA-55-6712-01	Diploid	522.519
TCGA-55-6975-01	Diploid	1095.56	Not Profiled
TCGA-55-6978-01	Diploid	826.425
TCGA-55-6985-01	Diploid	726.119
TCGA-55-7570-01	Diploid	948.584	Not Profiled
TCGA-55-7724-01	Diploid	702.405
TCGA-55-7726-01	Diploid	677.906
TCGA-55-7728-01	Diploid	441.563
TCGA-55-8091-01	Diploid	738.254	Not Profiled
TCGA-55-8097-01	Diploid	488.797	Not Profiled
TCGA-55-8204-01	Diploid	988.734	Not Profiled
TCGA-55-8208-01	Diploid	555.957	Not Profiled
TCGA-55-8299-01	Diploid	900.059	Not Profiled
TCGA-55-8302-01	Diploid	464.073	Not Profiled
TCGA-55-8505-01	Diploid	579.258	Not Profiled
TCGA-55-8512-01	Diploid	1243.72	Not Profiled
TCGA-55-8513-01	Diploid	844.214	Not Profiled
TCGA-55-8614-01	Diploid	958.039	Not Profiled
TCGA-55-8621-01	Diploid	760.68	Not Profiled
TCGA-55-A490-01	Diploid	252.403	Not Profiled
TCGA-55-A493-01	Diploid	499.792	Not Profiled
TCGA-62-8394-01	Diploid	592.577	Not Profiled
TCGA-62-8395-01	Diploid	1115.4	Not Profiled
TCGA-62-8397-01	Diploid	579.562	Not Profiled
TCGA-62-A46U-01	Diploid	613.646	Not Profiled
TCGA-62-A46Y-01	Diploid	952.882	Not Profiled
TCGA-62-A471-01	Diploid	545.78	Not Profiled
TCGA-62-A472-01	Diploid	555.985	Not Profiled
TCGA-64-1677-01	Diploid	940.919
TCGA-64-1678-01	Diploid	2007.02
TCGA-64-5775-01	Diploid	728.652
TCGA-64-5815-01	Diploid	953.653	Not Profiled
TCGA-67-3770-01	Diploid	996.241	Not Profiled
TCGA-67-3773-01	Diploid	769.784
TCGA-67-6216-01	Diploid	668.926
TCGA-69-7974-01	Diploid	894.085	Not Profiled
TCGA-69-7978-01	Diploid	829.186	Not Profiled
TCGA-69-8453-01	Diploid	538.499	Not Profiled
TCGA-73-7499-01	Diploid	985.855
TCGA-75-5122-01	Diploid	481.489
TCGA-75-5125-01	Diploid	533.505	Not Profiled
TCGA-75-5126-01	Diploid	742.834
TCGA-75-5146-01	Diploid	1022.68
TCGA-75-6203-01	Diploid	529.574
TCGA-75-6205-01	Diploid	638.136
TCGA-75-6212-01	Diploid	679.678
TCGA-75-6214-01	Diploid	882.849
TCGA-75-7030-01	Diploid	598.958
TCGA-78-7152-01	Diploid	499.536
TCGA-78-7155-01	Diploid	925.926
TCGA-78-7161-01	Diploid	656.226
TCGA-78-7163-01	Diploid	513.909
TCGA-78-7540-01	Diploid	440.431
TCGA-78-7542-01	Diploid	1034.93
TCGA-78-8648-01	Diploid	527.12	Not Profiled
TCGA-78-8660-01	Diploid	634.647	Not Profiled
TCGA-80-5607-01	Diploid	658.259
TCGA-83-5908-01	Diploid	671.799	Not Profiled
TCGA-86-7714-01	Diploid	707.707
TCGA-86-7955-01	Diploid	825.363	Not Profiled
TCGA-86-8056-01	Diploid	679.37	Not Profiled
TCGA-86-8073-01	Diploid	561.952	Not Profiled
TCGA-86-8358-01	Diploid	1209.52	Not Profiled
TCGA-86-8668-01	Diploid	492.56	Not Profiled
TCGA-86-8671-01	Diploid	573.082	Not Profiled
TCGA-86-8672-01	Diploid	882.883	Not Profiled
TCGA-86-A4P8-01	Diploid	638.56	Not Profiled
TCGA-91-6830-01	Diploid	727.203	Not Profiled
TCGA-91-6836-01	Diploid	517.424	Not Profiled
TCGA-91-6848-01	Diploid	592.931	Not Profiled
TCGA-91-8497-01	Diploid	501.076	Not Profiled
TCGA-91-A4BC-01	Diploid	706.919	Not Profiled
TCGA-91-A4BD-01	Diploid	799.53	Not Profiled
TCGA-93-7347-01	Diploid	531.857
TCGA-93-A4JQ-01	Diploid	724.499	Not Profiled
TCGA-97-7552-01	Diploid	482.705
TCGA-97-7941-01	Diploid	647.57
TCGA-97-8175-01	Diploid	911.304	Not Profiled
TCGA-97-8547-01	Diploid	660.316	Not Profiled
TCGA-97-A4M2-01	Diploid	769.653	Not Profiled
TCGA-99-8028-01	Diploid	735.139	Not Profiled
TCGA-99-AA5R-01	Diploid	732.356	Not Profiled
TCGA-J2-8192-01	Diploid	644.955	Not Profiled
TCGA-J2-A4AE-01	Diploid	745.272	Not Profiled
TCGA-L4-A4E5-01	Diploid	187.941	Not Profiled
TCGA-L4-A4E6-01	Diploid	630.722	Not Profiled
TCGA-L9-A50W-01	Diploid	551.462	Not Profiled
TCGA-L9-A8F4-01	Diploid	674.237	Not Profiled
TCGA-MP-A4T4-01	Diploid	804.253	Not Profiled
TCGA-MP-A4T9-01	Diploid	493.031	Not Profiled
TCGA-MP-A4TA-01	Diploid	965.03	Not Profiled
TCGA-MP-A4TJ-01	Diploid	961.572	Not Profiled
TCGA-NJ-A4YF-01	Diploid	507.898	Not Profiled
TCGA-NJ-A55A-01	Diploid	1291.2	Not Profiled
TCGA-05-4244-01	Gain	1163.8	Not Profiled
TCGA-05-4250-01	Gain	1069.39	Not Profiled
TCGA-05-4382-01	Gain	817.224
TCGA-05-4384-01	Gain	573.61
TCGA-05-4389-01	Gain	1701.34
TCGA-05-4390-01	Gain	795.785
TCGA-05-4395-01	Gain	1619.23
TCGA-05-4402-01	Gain	729.115
TCGA-05-4405-01	Gain	762.026
TCGA-05-4410-01	Gain	961.774
TCGA-05-4415-01	Gain	1338.22
TCGA-05-4417-01	Gain	802.483
TCGA-05-4424-01	Gain	983.794
TCGA-05-4430-01	Gain	844.338
TCGA-05-4432-01	Gain	1000
TCGA-05-5420-01	Gain	1288.83
TCGA-05-5423-01	Gain	1183.15
TCGA-05-5425-01	Gain	521.493	Not Profiled
TCGA-05-5428-01	Gain	1631.57
TCGA-05-5429-01	Gain	1185.61
TCGA-05-5715-01	Gain	433.34
TCGA-35-3615-01	Gain	1384.34
TCGA-38-4625-01	Gain	827.091	Not Profiled
TCGA-38-4626-01	Gain	426.899
TCGA-38-4628-01	Gain	747.788
TCGA-38-4629-01	Gain	1487.91	Not Profiled
TCGA-38-4632-01	Gain	1287.71
TCGA-38-6178-01	Gain	581.123
TCGA-38-7271-01	Gain	485.953	Not Profiled
TCGA-44-2656-01	Gain	508.062
TCGA-44-2659-01	Gain	654.789
TCGA-44-2662-01	Gain	833.109
TCGA-44-2665-01	Gain	1194.97
TCGA-44-2668-01	Gain	1405.66	Not Profiled
TCGA-44-3918-01	Gain	575.896	Not Profiled
TCGA-44-4112-01	Gain	742.57
TCGA-44-5645-01	Gain	756.741
TCGA-44-6147-01	Gain	983.607
TCGA-44-6775-01	Gain	779.909
TCGA-44-6776-01	Gain	739.942
TCGA-44-6777-01	Gain	637.033
TCGA-44-6778-01	Gain	707.487	Not Profiled
TCGA-44-6779-01	Gain	488.543
TCGA-44-7659-01	Gain	1023.92
TCGA-44-7660-01	Gain	853.328	Not Profiled
TCGA-44-7662-01	Gain	675.99
TCGA-44-7667-01	Gain	1291.13	Not Profiled
TCGA-44-7669-01	Gain	601.409	Not Profiled
TCGA-44-7670-01	Gain	484.736
TCGA-44-7671-01	Gain	877.826
TCGA-44-7672-01	Gain	438.891
TCGA-44-8117-01	Gain	611.36	Not Profiled
TCGA-44-8119-01	Gain	806.471	Not Profiled
TCGA-44-A47A-01	Gain	1197.54	Not Profiled
TCGA-44-A47B-01	Gain	507.389	Not Profiled
TCGA-44-A4SS-01	Gain	1039.01	Not Profiled
TCGA-44-A4SU-01	Gain	636.225	Not Profiled
TCGA-49-4486-01	Gain	909.028
TCGA-49-4487-01	Gain	818.871
TCGA-49-4488-01	Gain	837.278
TCGA-49-4490-01	Gain	503.604
TCGA-49-4494-01	Gain	1205.65
TCGA-49-4501-01	Gain	668.692
TCGA-49-4505-01	Gain	818.692
TCGA-49-4510-01	Gain	610.153
TCGA-49-6742-01	Gain	480.239
TCGA-49-6743-01	Gain	542.051	Not Profiled
TCGA-49-6744-01	Gain	729.124
TCGA-49-6761-01	Gain	597.617
TCGA-49-6767-01	Gain	759.172
TCGA-49-AAQV-01	Gain	593.731	Not Profiled
TCGA-49-AAR0-01	Gain	715.915	Not Profiled
TCGA-49-AAR3-01	Gain	929.442	Not Profiled
TCGA-49-AAR4-01	Gain	673.392	Not Profiled
TCGA-49-AAR9-01	Gain	849.013	Not Profiled
TCGA-49-AARE-01	Gain	882.112	Not Profiled
TCGA-49-AARN-01	Gain	741.791	Not Profiled
TCGA-49-AARO-01	Gain	820.986	Not Profiled
TCGA-49-AARQ-01	Gain	869.101	Not Profiled
TCGA-4B-A93V-01	Gain	991.067	Not Profiled
TCGA-50-5044-01	Gain	1629.48
TCGA-50-5045-01	Gain	1051.18	Not Profiled
TCGA-50-5049-01	Gain	1027.34
TCGA-50-5051-01	Gain	1137.1
TCGA-50-5068-01	Gain	2039.35
TCGA-50-5072-01	Gain	593.072
TCGA-50-5931-01	Gain	909.722
TCGA-50-5933-01	Gain	721.001
TCGA-50-5935-01	Gain	636.002	SMYD2: G417S
TCGA-50-5941-01	Gain	658.974
TCGA-50-5944-01	Gain	516.542
TCGA-50-5946-01	Gain	982.309	Not Profiled
TCGA-50-6590-01	Gain	930.435	Not Profiled
TCGA-50-6591-01	Gain	1169.65	Not Profiled
TCGA-50-6593-01	Gain	982.04
TCGA-50-6597-01	Gain	743.638
TCGA-50-8457-01	Gain	697.293	Not Profiled
TCGA-50-8460-01	Gain	635.068	Not Profiled
TCGA-53-7624-01	Gain	1208.17	Not Profiled
TCGA-53-7626-01	Gain	727.566
TCGA-53-7813-01	Gain	1415.21
TCGA-55-1592-01	Gain	1492.09
TCGA-55-1595-01	Gain	664.42	Not Profiled
TCGA-55-1596-01	Gain	889.876
TCGA-55-6642-01	Gain	633.683
TCGA-55-6969-01	Gain	791.313	Not Profiled
TCGA-55-6970-01	Gain	800.514
TCGA-55-6971-01	Gain	395.934
TCGA-55-6979-01	Gain	705.396
TCGA-55-6980-01	Gain	552.608
TCGA-55-6981-01	Gain	707.018
TCGA-55-6982-01	Gain	618.576
TCGA-55-6983-01	Gain	720.922
TCGA-55-6984-01	Gain	840.037	Not Profiled
TCGA-55-6987-01	Gain	921.963	Not Profiled
TCGA-55-7281-01	Gain	577.208
TCGA-55-7284-01	Gain	532.634	Not Profiled
TCGA-55-7573-01	Gain	945.556
TCGA-55-7574-01	Gain	932.725
TCGA-55-7576-01	Gain	501.238
TCGA-55-7725-01	Gain	1002.1
TCGA-55-7727-01	Gain	812.844
TCGA-55-7815-01	Gain	1694.39
TCGA-55-7907-01	Gain	927.287
TCGA-55-7910-01	Gain	850.926	Not Profiled
TCGA-55-7911-01	Gain	822.519
TCGA-55-7913-01	Gain	750.699	Not Profiled
TCGA-55-7914-01	Gain	1027.49
TCGA-55-7995-01	Gain	651.814	Not Profiled
TCGA-55-8085-01	Gain	1428.32	Not Profiled
TCGA-55-8087-01	Gain	517.976	Not Profiled
TCGA-55-8089-01	Gain	882.384	Not Profiled
TCGA-55-8092-01	Gain	876.378	Not Profiled
TCGA-55-8094-01	Gain	503.651	Not Profiled
TCGA-55-8096-01	Gain	475.259	Not Profiled
TCGA-55-8206-01	Gain	579.445	Not Profiled
TCGA-55-8301-01	Gain	880.43	Not Profiled
TCGA-55-8506-01	Gain	654.842	Not Profiled
TCGA-55-8507-01	Gain	725.649	Not Profiled
TCGA-55-8510-01	Gain	882.497	Not Profiled
TCGA-55-8511-01	Gain	639.066	Not Profiled
TCGA-55-8514-01	Gain	581.29	Not Profiled
TCGA-55-8615-01	Gain	1102.14	Not Profiled
TCGA-55-8616-01	Gain	736.87	Not Profiled
TCGA-55-8619-01	Gain	618.521	Not Profiled
TCGA-55-A48X-01	Gain	908.602	Not Profiled
TCGA-55-A48Z-01	Gain	692.456	Not Profiled
TCGA-55-A491-01	Gain	517.734	Not Profiled
TCGA-55-A492-01	Gain	1036.42	Not Profiled
TCGA-55-A494-01	Gain	674.939	Not Profiled
TCGA-55-A4DF-01	Gain	1465.09	Not Profiled
TCGA-55-A4DG-01	Gain	794.304	Not Profiled
TCGA-55-A57B-01	Gain	761.284	Not Profiled
TCGA-62-8399-01	Gain	561.271	Not Profiled
TCGA-62-A46P-01	Gain	1278.2	Not Profiled
TCGA-62-A46R-01	Gain	800.847	Not Profiled
TCGA-62-A46S-01	Gain	847.241	Not Profiled
TCGA-62-A470-01	Gain	1126.85	Not Profiled
TCGA-64-1676-01	Gain	1448.78
TCGA-64-1679-01	Gain	569.646
TCGA-64-1680-01	Gain	1125.56
TCGA-64-1681-01	Gain	938.285
TCGA-64-5774-01	Gain	1183.43
TCGA-64-5779-01	Gain	891.98	Not Profiled
TCGA-64-5781-01	Gain	751.125
TCGA-67-3771-01	Gain	1506.84
TCGA-67-3772-01	Gain	915.73
TCGA-67-3774-01	Gain	835.382
TCGA-67-4679-01	Gain	756.85	Not Profiled
TCGA-67-6217-01	Gain	698.201
TCGA-69-7760-01	Gain	756.402
TCGA-69-7761-01	Gain	480.302
TCGA-69-7763-01	Gain	890.794
TCGA-69-7764-01	Gain	1029.18
TCGA-69-7765-01	Gain	672.909
TCGA-69-7973-01	Gain	1201.05	Not Profiled
TCGA-69-7979-01	Gain	831.255	Not Profiled
TCGA-69-7980-01	Gain	718.977
TCGA-69-8253-01	Gain	1568.84	Not Profiled
TCGA-69-8254-01	Gain	864.965	Not Profiled
TCGA-69-8255-01	Gain	750.069	Not Profiled
TCGA-69-A59K-01	Gain	667.282	Not Profiled
TCGA-71-6725-01	Gain	776.632
TCGA-73-4658-01	Gain	629.459
TCGA-73-4659-01	Gain	1129.11
TCGA-73-4662-01	Gain	394.069
TCGA-73-4666-01	Gain	956.801	Not Profiled
TCGA-73-4668-01	Gain	738.991	Not Profiled
TCGA-73-4670-01	Gain	772.174	Not Profiled
TCGA-73-4675-01	Gain	1263.32
TCGA-73-4676-01	Gain	1244.85
TCGA-73-4677-01	Gain	1212.87	Not Profiled
TCGA-73-7498-01	Gain	884.71
TCGA-73-A9RS-01	Gain	512.324	Not Profiled
TCGA-75-5147-01	Gain	1185.49
TCGA-75-6206-01	Gain	1150.41	Not Profiled
TCGA-75-6211-01	Gain	733.07
TCGA-75-7025-01	Gain	815.431
TCGA-75-7027-01	Gain	968.153
TCGA-75-7031-01	Gain	530.107
TCGA-78-7143-01	Gain	641.075
TCGA-78-7145-01	Gain	477.756
TCGA-78-7147-01	Gain	1149.1
TCGA-78-7148-01	Gain	558.894
TCGA-78-7150-01	Gain	726.334
TCGA-78-7153-01	Gain	1338.05
TCGA-78-7154-01	Gain	533.413
TCGA-78-7156-01	Gain	1175.99
TCGA-78-7158-01	Gain	1376.76
TCGA-78-7159-01	Gain	955.923
TCGA-78-7162-01	Gain	565.679
TCGA-78-7167-01	Gain	1401.49
TCGA-78-7535-01	Gain	626.897
TCGA-78-7536-01	Gain	1240.37
TCGA-78-7537-01	Gain	497.504
TCGA-78-7539-01	Gain	876.878
TCGA-78-7633-01	Gain	1314.3
TCGA-78-8640-01	Gain	771.408	Not Profiled
TCGA-78-8655-01	Gain	620.013	Not Profiled
TCGA-78-8662-01	Gain	1080.08	Not Profiled
TCGA-80-5608-01	Gain	624.526
TCGA-80-5611-01	Gain	1973.8	Not Profiled
TCGA-86-7701-01	Gain	785.037	Not Profiled
TCGA-86-7713-01	Gain	1001.62
TCGA-86-7953-01	Gain	573.455	Not Profiled
TCGA-86-7954-01	Gain	632.6	Not Profiled
TCGA-86-8054-01	Gain	1463.99	Not Profiled
TCGA-86-8055-01	Gain	759.966	Not Profiled
TCGA-86-8074-01	Gain	638.67	Not Profiled
TCGA-86-8075-01	Gain	740.751	Not Profiled
TCGA-86-8076-01	Gain	999.415	Not Profiled
TCGA-86-8278-01	Gain	630.842	Not Profiled
TCGA-86-8279-01	Gain	730.963	Not Profiled
TCGA-86-8280-01	Gain	826.609	Not Profiled
TCGA-86-8281-01	Gain	1438.72	Not Profiled
TCGA-86-8359-01	Gain	673.147	Not Profiled
TCGA-86-8585-01	Gain	891.075	Not Profiled
TCGA-86-8669-01	Gain	1252.68	Not Profiled
TCGA-86-8673-01	Gain	689.737	Not Profiled
TCGA-86-8674-01	Gain	1294.55	Not Profiled
TCGA-86-A456-01	Gain	594.411	Not Profiled
TCGA-86-A4D0-01	Gain	2634.25	Not Profiled
TCGA-86-A4P7-01	Gain	591.082	Not Profiled
TCGA-91-6828-01	Gain	684.343
TCGA-91-6831-01	Gain	730.851	Not Profiled
TCGA-91-6835-01	Gain	466.817
TCGA-91-6840-01	Gain	799.988
TCGA-91-6847-01	Gain	1137.08
TCGA-91-6849-01	Gain	1001.11
TCGA-91-7771-01	Gain	692.571
TCGA-91-8496-01	Gain	1050.1	Not Profiled
TCGA-93-7348-01	Gain	816.976
TCGA-93-8067-01	Gain	709.25	Not Profiled
TCGA-93-A4JN-01	Gain	1072.73	Not Profiled
TCGA-93-A4JO-01	Gain	1104.08	Not Profiled
TCGA-93-A4JP-01	Gain	879.587	Not Profiled
TCGA-95-7039-01	Gain	633.571
TCGA-95-7562-01	Gain	880.61	Not Profiled
TCGA-95-7567-01	Gain	722.926
TCGA-95-7944-01	Gain	806.003	Not Profiled
TCGA-95-7947-01	Gain	1112.97
TCGA-95-8039-01	Gain	890.559	Not Profiled
TCGA-95-8494-01	Gain	945.188	Not Profiled
TCGA-95-A4VK-01	Gain	668.619	Not Profiled
TCGA-95-A4VN-01	Gain	1041.22	Not Profiled
TCGA-95-A4VP-01	Gain	1219.24	Not Profiled
TCGA-97-7546-01	Gain	534.447
TCGA-97-7547-01	Gain	623.263	Not Profiled
TCGA-97-7553-01	Gain	598.711
TCGA-97-7554-01	Gain	797.399
TCGA-97-7937-01	Gain	450.382
TCGA-97-7938-01	Gain	865.257
TCGA-97-8171-01	Gain	1157.7	Not Profiled
TCGA-97-8172-01	Gain	451.707	Not Profiled
TCGA-97-8174-01	Gain	700.294	Not Profiled
TCGA-97-8176-01	Gain	822.952	Not Profiled
TCGA-97-8177-01	Gain	575.549	Not Profiled
TCGA-97-8179-01	Gain	1460.61	Not Profiled
TCGA-97-8552-01	Gain	948.171	Not Profiled
TCGA-97-A4LX-01	Gain	764.124	Not Profiled
TCGA-97-A4M0-01	Gain	966.241	Not Profiled
TCGA-97-A4M1-01	Gain	671.072	Not Profiled
TCGA-97-A4M3-01	Gain	948.407	Not Profiled
TCGA-97-A4M5-01	Gain	916.667	Not Profiled
TCGA-97-A4M6-01	Gain	711.822	Not Profiled
TCGA-97-A4M7-01	Gain	844.865	Not Profiled
TCGA-99-7458-01	Gain	909.377
TCGA-99-8025-01	Gain	807.398	Not Profiled
TCGA-99-8032-01	Gain	1078.71	Not Profiled
TCGA-99-8033-01	Gain	1040.62	Not Profiled
TCGA-J2-8194-01	Gain	918.447	Not Profiled
TCGA-J2-A4AD-01	Gain	1666.67	Not Profiled
TCGA-J2-A4AG-01	Gain	373.153	Not Profiled
TCGA-L9-A443-01	Gain	1140.53	Not Profiled
TCGA-L9-A444-01	Gain	381.929	Not Profiled
TCGA-L9-A743-01	Gain	610.482	Not Profiled
TCGA-L9-A7SV-01	Gain	298.755	Not Profiled
TCGA-MN-A4N1-01	Gain	855.51	Not Profiled
TCGA-MN-A4N4-01	Gain	644.785	Not Profiled
TCGA-MN-A4N5-01	Gain	624.803	Not Profiled
TCGA-MP-A4SV-01	Gain	800.77	Not Profiled
TCGA-MP-A4SW-01	Gain	400.273	Not Profiled
TCGA-MP-A4SY-01	Gain	790.527	Not Profiled
TCGA-MP-A4T6-01	Gain	553.705	Not Profiled
TCGA-MP-A4T8-01	Gain	823.937	Not Profiled
TCGA-MP-A4TC-01	Gain	904.004	Not Profiled
TCGA-MP-A4TD-01	Gain	962.05	Not Profiled
TCGA-MP-A4TE-01	Gain	942.731	Not Profiled
TCGA-MP-A4TH-01	Gain	777.214	Not Profiled
TCGA-MP-A4TI-01	Gain	994.863	Not Profiled
TCGA-MP-A4TK-01	Gain	574.047	Not Profiled
TCGA-MP-A5C7-01	Gain	833.282	Not Profiled
TCGA-NJ-A4YG-01	Gain	1074.48	Not Profiled
TCGA-NJ-A4YI-01	Gain	692.85	Not Profiled
TCGA-NJ-A4YP-01	Gain	1126.52	Not Profiled
TCGA-NJ-A55O-01	Gain	679.113	Not Profiled
TCGA-NJ-A55R-01	Gain	1157.69	Not Profiled
TCGA-NJ-A7XG-01	Gain	982.255	Not Profiled
TCGA-O1-A52J-01	Gain	511.483	Not Profiled
TCGA-S2-AA1A-01	Gain	971.655	Not Profiled
TCGA-05-4249-01	Amplification	840.629
TCGA-05-4396-01	Amplification	507.961
TCGA-05-4397-01	Amplification	1416.01	Not Profiled
TCGA-44-2655-01	Amplification	879.71
TCGA-49-4506-01	Amplification	2476.97
TCGA-50-5932-01	Amplification	1285.95
TCGA-55-6968-01	Amplification	1061.82	Not Profiled
TCGA-55-6972-01	Amplification	1347.03
TCGA-55-7283-01	Amplification	753.885
TCGA-55-7903-01	Amplification	709.517
TCGA-55-8203-01	Amplification	942.271	Not Profiled
TCGA-55-8207-01	Amplification	897.929	Not Profiled
TCGA-55-8508-01	Amplification	999.116	Not Profiled
TCGA-55-A48Y-01	Amplification	780.987	Not Profiled
TCGA-62-8398-01	Amplification	891.401	Not Profiled
TCGA-62-A46O-01	Amplification	1401.34	Not Profiled
TCGA-62-A46V-01	Amplification	1173.7	Not Profiled
TCGA-67-6215-01	Amplification	994
TCGA-75-6207-01	Amplification	844.835
TCGA-78-7149-01	Amplification	953.956
TCGA-78-7160-01	Amplification	690.221
TCGA-86-6562-01	Amplification	686.587
TCGA-86-A4JF-01	Amplification	815.889	Not Profiled
TCGA-91-6829-01	Amplification	965.927
TCGA-L9-A5IP-01	Amplification	1026.73	Not Profiled
TCGA-MP-A4T7-01	Amplification	903.843	Not Profiled
TCGA-NJ-A4YQ-01	Amplification	1595.1	Not Profiled
